# Supplementary material for: Biomineralized gold nanoparticles along with endophytic bacterial taxa in needles of Norway spruce (Picea abies)
Source: Environ Microbiome. 2025 Aug 28;20:113. doi: 10.1186/s40793-025-00770-x (PMC12395814; doi:10.1186/s40793-025-00770-x)
Supplement: Supplementary file 2 — Supplementary Material 2 [file 40793_2025_770_MOESM2_ESM.xls]

## Sheet: VAN19000734_neulasten Au-tuloks
Bureau Veritas Commodities Canada Ltd.					Final Report
Client:	Geological Survey of Finland
File Created:	2019-04-23
Job Number:	VAN19000734
Number of Samples:	31
Project:	None Given
Shipment ID:
P.O. Number:
Received:	2019-04-03
	Method	VG101	VG101	VG101	VG101	VG101	VG101	VG101	VG101	VG101	VG101	VG101	VG101	VG101	VG101	VG101	VG101	VG101	VG101	VG101	VG101	VG101	VG101	VG101	VG101	VG101	VG101	VG101	VG101	VG101	VG101	VG101	VG101	VG101	VG101	VG101	VG101	VG101	VG101	VG101	VG101	VG101	VG101	VG101	VG101	VG101	VG101	VG101	VG101
	Analyte	Mo	Cu	Pb	Zn	Ag	Ni	Co	Mn	Fe	As	U	Au	Th	Sr	Cd	Sb	Bi	V	Ca	P	La	Cr	Mg	Ba	Ti	B	Al	Na	K	W	Sc	Tl	S	Hg	Se	Te	Ga	Cs	Ge	Hf	Nb	Rb	Sn	Ta	Zr	Y	Ce	In
	Unit	PPM	PPM	PPM	PPM	PPB	PPM	PPM	PPM	%	PPM	PPM	PPB	PPM	PPM	PPM	PPM	PPM	PPM	%	%	PPM	PPM	%	PPM	PPM	PPM	%	%	%	PPM	PPM	PPM	%	PPB	PPM	PPM	PPM	PPM	PPM	PPM	PPM	PPM	PPM	PPM	PPM	PPM	PPM	PPM
	MDL	1899-12-31 00:01:00	1899-12-31 00:01:00	1899-12-31 00:01:00	1899-12-31 00:01:00	2	1899-12-31 00:01:00	1899-12-31 00:01:00	1	0.001	1899-12-31 00:01:00	1899-12-31 00:01:00	1899-12-31 00:02:00	1899-12-31 00:01:00	1899-12-31 00:05:00	1899-12-31 00:01:00	1899-12-31 00:02:00	1899-12-31 00:02:00	2	1899-12-31 00:01:00	0.001	1899-12-31 00:01:00	1899-12-31 00:01:00	0.001	1899-12-31 00:01:00	1	1	1899-12-31 00:01:00	0.001	1899-12-31 00:01:00	1899-12-31 00:01:00	1899-12-31 00:01:00	1899-12-31 00:02:00	1899-12-31 00:05:00	1	1899-12-31 00:01:00	1899-12-31 00:02:00	1899-12-31 00:01:00	1899-12-31 00:02:00	1899-12-31 00:01:00	0.001	1899-12-31 00:01:00	1899-12-31 00:01:00	1899-12-31 00:02:00	0.001	1899-12-31 00:01:00	0.001	1899-12-31 00:01:00	1899-12-31 00:02:00
Sample	Type
UPDEEP_SPRU_NEED_DRY.1	Vegetation Pulp	0.04	1.68	0.07	58.4	5	0.7	0.09	1204	0.006	0.2	<0.01	<0.2	<0.1	21.2	0.01	<0.02	<0.02	<2	0.62	0.149	0.02	1.7	0.103	41.0	3	11	<0.01	0.003	0.43	<0.1	0.1	0.04	0.10	23	0.2	<0.02	<0.1	0.08	<0.01	<0.001	<0.01	11.1	<0.02	0.002	0.04	0.038	<0.1	<0.02
T50	Vegetation	1.86	3.25	0.04	48.8	8	26.5	0.44	468	0.027	<0.1	<0.01	<0.2	<0.1	12.6	0.02	0.32	<0.02	15	0.38	0.134	0.01	28.9	0.075	24.0	3	8	<0.01	0.001	0.64	<0.1	0.1	<0.02	0.07	11	0.2	<0.02	<0.1	0.07	<0.01	0.002	<0.01	13.8	<0.02	0.003	0.04	0.011	<0.1	<0.02
T55	Vegetation	0.52	2.46	0.05	66.8	5	8.3	0.32	1609	0.013	0.2	<0.01	<0.2	<0.1	21.5	0.01	0.28	<0.02	5	0.69	0.155	0.02	8.4	0.112	36.1	3	21	<0.01	0.001	0.58	<0.1	0.1	0.05	0.08	30	0.3	<0.02	<0.1	0.06	<0.01	<0.001	<0.01	11.8	<0.02	0.001	0.03	0.028	<0.1	<0.02
T57	Vegetation	0.50	1.92	0.03	87.9	7	8.9	0.15	1123	0.012	0.1	<0.01	2.8	<0.1	24.8	0.02	0.54	<0.02	8	0.74	0.136	<0.01	14.5	0.079	47.8	2	22	<0.01	<0.001	0.51	<0.1	0.1	0.03	0.08	18	0.2	<0.02	<0.1	0.03	<0.01	<0.001	<0.01	11.8	<0.02	0.002	0.03	0.007	<0.1	<0.02
UPDEEP_SPRU_NEED_DRY.2	Vegetation Pulp	0.05	1.61	0.06	57.0	5	0.7	0.09	1188	0.006	0.1	<0.01	<0.2	<0.1	21.3	0.01	<0.02	<0.02	<2	0.63	0.154	0.02	1.6	0.102	40.7	2	11	<0.01	0.003	0.43	<0.1	0.1	0.04	0.09	28	0.2	<0.02	<0.1	0.08	<0.01	0.001	<0.01	10.8	<0.02	0.002	0.03	0.038	<0.1	<0.02
T59	Vegetation	2.91	3.88	0.05	63.1	3	47.3	0.63	649	0.040	<0.1	<0.01	<0.2	<0.1	11.5	<0.01	0.20	<0.02	20	0.42	0.163	0.01	42.7	0.114	13.9	2	15	<0.01	0.002	0.67	0.1	0.1	<0.02	0.10	12	0.2	<0.02	<0.1	0.14	<0.01	<0.001	<0.01	23.1	0.03	0.002	0.03	0.011	<0.1	<0.02
T65	Vegetation	0.52	6.89	0.12	50.3	8	5.6	0.20	1141	0.010	<0.1	<0.01	0.7	<0.1	12.9	<0.01	0.03	<0.02	6	0.36	0.177	<0.01	10.7	0.114	28.0	3	14	<0.01	0.001	0.72	<0.1	<0.1	0.04	0.09	15	0.2	<0.02	<0.1	0.05	<0.01	0.002	<0.01	20.7	<0.02	0.002	0.04	0.008	<0.1	<0.02
T66	Vegetation	0.48	7.85	0.07	51.1	12	8.8	0.24	924	0.013	0.2	<0.01	<0.2	<0.1	15.3	0.01	0.04	<0.02	8	0.46	0.155	<0.01	15.6	0.099	27.3	2	18	<0.01	0.009	0.58	<0.1	0.1	<0.02	0.10	25	0.2	<0.02	<0.1	0.04	<0.01	<0.001	<0.01	11.5	<0.02	0.002	0.03	0.013	<0.1	<0.02
UPDEEP_SPRU_NEED_DRY.3	Vegetation Pulp	0.05	1.64	0.06	55.3	5	0.7	0.09	1189	0.006	<0.1	<0.01	<0.2	<0.1	21.6	0.01	<0.02	<0.02	<2	0.63	0.149	0.02	1.6	0.101	41.5	2	10	<0.01	0.003	0.45	<0.1	0.2	0.04	0.09	23	0.2	<0.02	<0.1	0.08	0.01	0.001	<0.01	11.2	<0.02	0.001	0.03	0.034	<0.1	<0.02
T69	Vegetation	0.03	2.10	0.03	50.6	14	1.0	0.06	1040	0.007	0.4	<0.01	0.2	<0.1	14.4	<0.01	<0.02	<0.02	<2	0.50	0.153	0.04	2.0	0.116	27.6	3	18	<0.01	0.002	0.66	<0.1	<0.1	0.09	0.08	27	0.2	<0.02	<0.1	0.09	<0.01	<0.001	<0.01	15.1	<0.02	0.001	0.03	0.104	<0.1	<0.02
T70	Vegetation	<0.01	3.55	0.05	46.1	12	0.8	0.05	789	0.004	0.2	<0.01	1.4	<0.1	13.9	0.02	<0.02	<0.02	<2	0.45	0.152	<0.01	1.7	0.112	23.7	3	12	<0.01	0.002	0.45	<0.1	0.2	0.04	0.10	16	0.1	<0.02	<0.1	0.21	<0.01	<0.001	<0.01	24.2	<0.02	0.002	0.02	0.004	<0.1	<0.02
T74	Vegetation	0.02	15.54	0.07	54.5	8	1.1	0.06	559	0.004	0.3	<0.01	<0.2	<0.1	13.4	0.01	<0.02	<0.02	<2	0.39	0.164	<0.01	2.0	0.107	27.1	2	5	<0.01	0.001	0.65	<0.1	0.1	0.02	0.09	11	0.2	<0.02	<0.1	0.14	<0.01	<0.001	<0.01	25.6	<0.02	0.002	0.03	0.002	<0.1	<0.02
UPDEEP_SPRU_NEED_DRY.4	Vegetation Pulp	0.05	1.65	0.06	55.7	5	0.6	0.10	1190	0.006	0.2	<0.01	<0.2	<0.1	20.7	0.01	<0.02	<0.02	<2	0.63	0.157	0.02	1.8	0.098	41.8	2	11	<0.01	0.003	0.44	<0.1	0.2	0.04	0.11	24	0.2	<0.02	<0.1	0.08	<0.01	<0.001	<0.01	10.9	<0.02	0.002	0.03	0.035	<0.1	<0.02
T77	Vegetation	0.01	9.40	0.17	64.0	9	1.4	0.08	954	0.005	0.2	<0.01	<0.2	<0.1	15.0	0.01	<0.02	<0.02	<2	0.43	0.175	<0.01	1.8	0.092	33.7	2	12	0.01	0.002	0.58	<0.1	0.2	<0.02	0.10	18	0.2	<0.02	<0.1	0.07	<0.01	<0.001	<0.01	15.0	<0.02	0.002	0.02	0.013	<0.1	<0.02
T80	Vegetation	0.02	10.05	0.09	43.7	7	1.3	0.11	1042	0.004	<0.1	<0.01	<0.2	<0.1	10.6	0.02	<0.02	<0.02	<2	0.37	0.182	<0.01	2.0	0.096	14.4	3	12	<0.01	0.002	0.56	<0.1	0.1	0.04	0.10	17	0.2	<0.02	<0.1	0.22	<0.01	<0.001	<0.01	19.2	<0.02	0.002	0.02	0.025	<0.1	<0.02
T82	Vegetation	<0.01	8.50	0.06	37.0	11	0.9	0.12	313	0.006	0.2	<0.01	<0.2	<0.1	7.9	<0.01	<0.02	<0.02	<2	0.25	0.143	<0.01	2.1	0.097	7.8	2	6	<0.01	0.001	0.62	<0.1	0.2	<0.02	0.10	9	0.2	<0.02	<0.1	0.23	<0.01	<0.001	<0.01	31.1	<0.02	0.002	0.02	<0.001	<0.1	<0.02
UPDEEP_SPRU_NEED_DRY.5	Vegetation Pulp	0.04	1.68	0.07	59.7	6	0.7	0.09	1214	0.006	0.2	<0.01	3.0	<0.1	21.8	0.02	<0.02	<0.02	<2	0.63	0.158	0.02	1.7	0.104	42.1	2	12	<0.01	0.003	0.44	<0.1	0.1	0.04	0.10	21	0.2	<0.02	<0.1	0.08	<0.01	<0.001	<0.01	11.1	<0.02	<0.001	0.03	0.037	<0.1	<0.02
T83	Vegetation	0.03	11.68	0.48	39.1	7	2.2	0.09	768	0.005	0.2	<0.01	<0.2	<0.1	13.3	0.03	<0.02	<0.02	<2	0.30	0.189	0.02	2.8	0.094	23.3	2	11	<0.01	0.001	0.59	<0.1	<0.1	0.04	0.11	11	0.2	<0.02	<0.1	0.08	0.01	0.001	<0.01	19.1	<0.02	0.001	0.03	0.074	<0.1	<0.02
T86	Vegetation	0.02	7.74	0.12	31.7	5	1.4	0.05	1485	0.004	<0.1	<0.01	<0.2	<0.1	11.6	<0.01	0.02	<0.02	<2	0.41	0.147	0.02	1.7	0.083	13.2	2	9	0.01	0.001	0.51	<0.1	0.2	0.04	0.09	12	0.2	<0.02	<0.1	0.16	<0.01	<0.001	<0.01	25.2	<0.02	<0.001	0.02	0.062	<0.1	<0.02
T87	Vegetation	0.02	9.36	0.22	46.6	9	1.0	0.06	1474	0.004	0.1	<0.01	0.3	<0.1	13.8	0.01	<0.02	<0.02	<2	0.45	0.144	0.02	1.6	0.094	20.0	2	17	<0.01	0.002	0.66	<0.1	<0.1	0.02	0.10	19	0.2	<0.02	<0.1	0.08	<0.01	<0.001	<0.01	21.7	<0.02	<0.001	0.02	0.048	<0.1	<0.02
UPDEEP_SPRU_NEED_DRY.6	Vegetation Pulp	0.04	1.57	0.06	57.7	5	0.7	0.10	1205	0.006	0.1	<0.01	<0.2	<0.1	21.0	0.02	<0.02	<0.02	<2	0.62	0.148	0.02	1.5	0.103	42.3	2	10	<0.01	0.003	0.44	<0.1	0.1	0.04	0.10	26	0.2	<0.02	<0.1	0.08	<0.01	<0.001	<0.01	11.1	<0.02	<0.001	0.02	0.036	<0.1	<0.02
T93	Vegetation	0.01	7.55	0.14	34.2	8	0.9	0.03	736	0.004	<0.1	<0.01	0.2	<0.1	10.1	<0.01	0.02	<0.02	<2	0.29	0.164	<0.01	1.7	0.113	13.9	2	17	<0.01	0.004	0.67	<0.1	0.1	0.05	0.10	13	0.2	<0.02	<0.1	0.06	0.02	<0.001	<0.01	18.4	<0.02	0.002	0.02	0.013	<0.1	<0.02
T94	Vegetation	0.02	10.39	0.24	67.6	5	1.8	0.10	1546	0.004	0.1	<0.01	0.3	<0.1	17.5	0.02	<0.02	<0.02	<2	0.44	0.263	0.03	1.8	0.107	30.1	3	9	0.01	<0.001	0.71	<0.1	0.2	0.09	0.10	17	0.1	<0.02	<0.1	0.17	<0.01	<0.001	<0.01	35.1	<0.02	<0.001	0.02	0.044	<0.1	<0.02
T95	Vegetation	0.27	6.51	0.16	51.2	7	0.7	0.08	537	0.004	0.2	<0.01	<0.2	<0.1	12.8	0.02	0.03	<0.02	<2	0.43	0.147	0.01	1.8	0.092	38.8	2	10	<0.01	<0.001	0.64	<0.1	0.2	<0.02	0.10	10	0.2	<0.02	<0.1	0.07	<0.01	<0.001	<0.01	19.9	<0.02	0.002	0.03	0.006	<0.1	<0.02
T99	Vegetation	0.02	6.99	0.20	135.3	10	1.2	0.13	1653	0.008	0.2	<0.01	1.8	<0.1	21.1	0.02	<0.02	<0.02	<2	0.63	0.150	0.02	1.5	0.159	33.1	2	13	0.01	0.011	0.50	<0.1	<0.1	0.05	<0.05	27	0.2	<0.02	<0.1	0.08	<0.01	<0.001	<0.01	13.3	<0.02	<0.001	0.03	0.039	<0.1	<0.02
UPDEEP_SPRU_NEED_DRY.7	Vegetation Pulp	0.05	1.50	0.07	55.7	5	0.7	0.09	1121	0.006	0.2	<0.01	<0.2	<0.1	20.9	0.02	<0.02	<0.02	<2	0.59	0.148	0.02	1.5	0.100	42.3	2	10	<0.01	0.003	0.42	<0.1	0.2	0.04	<0.05	22	0.2	<0.02	<0.1	0.08	<0.01	<0.001	<0.01	10.9	<0.02	<0.001	0.01	0.040	<0.1	<0.02
T101	Vegetation	0.02	12.62	0.27	65.1	4	1.3	0.08	1286	0.003	0.1	<0.01	<0.2	<0.1	11.4	0.03	<0.02	<0.02	<2	0.37	0.166	0.02	1.6	0.114	15.7	1	12	<0.01	<0.001	0.64	<0.1	<0.1	0.04	<0.05	17	0.2	<0.02	<0.1	0.33	<0.01	<0.001	<0.01	33.2	<0.02	<0.001	0.02	0.057	<0.1	<0.02
T102	Vegetation	<0.01	7.94	0.16	31.0	4	1.3	0.09	1075	0.004	<0.1	<0.01	<0.2	<0.1	13.7	0.01	<0.02	<0.02	<2	0.36	0.201	0.03	1.6	0.102	15.4	2	12	0.01	0.002	0.60	<0.1	0.1	0.05	0.07	21	0.2	<0.02	<0.1	0.12	<0.01	0.003	<0.01	16.4	<0.02	<0.001	0.02	0.087	<0.1	<0.02
T103	Vegetation	0.01	19.72	0.17	59.9	4	0.9	0.15	518	0.004	<0.1	<0.01	0.3	<0.1	10.8	<0.01	<0.02	<0.02	<2	0.33	0.176	<0.01	1.7	0.148	26.8	2	9	<0.01	0.002	0.64	<0.1	0.1	<0.02	0.07	12	0.2	<0.02	<0.1	0.21	<0.01	<0.001	<0.01	40.3	<0.02	0.001	0.02	0.007	<0.1	<0.02
T109	Vegetation	0.02	11.28	0.93	67.2	9	1.0	0.09	1530	0.006	<0.1	<0.01	<0.2	<0.1	20.6	0.05	0.02	<0.02	<2	0.65	0.191	<0.01	1.6	0.104	37.7	2	10	<0.01	0.001	0.56	<0.1	0.1	<0.02	0.09	18	0.2	<0.02	<0.1	0.14	<0.01	<0.001	<0.01	24.9	<0.02	<0.001	0.03	0.015	<0.1	<0.02
UPDEEP_SPRU_NEED_DRY.8	Vegetation Pulp	0.03	1.58	0.06	57.6	4	0.7	0.09	1223	0.006	0.1	<0.01	<0.2	<0.1	22.0	0.01	<0.02	<0.02	<2	0.63	0.157	0.02	1.5	0.104	42.9	2	11	0.01	0.003	0.44	<0.1	0.2	0.04	0.08	22	0.2	<0.02	<0.1	0.08	<0.01	<0.001	<0.01	11.0	<0.02	<0.001	0.02	0.040	<0.1	<0.02
Pulp Duplicates
T103	Vegetation	0.01	19.72	0.17	59.9	4	0.9	0.15	518	0.004	<0.1	<0.01	0.3	<0.1	10.8	<0.01	<0.02	<0.02	<2	0.33	0.176	<0.01	1.7	0.148	26.8	2	9	<0.01	0.002	0.64	<0.1	0.1	<0.02	0.07	12	0.2	<0.02	<0.1	0.21	<0.01	<0.001	<0.01	40.3	<0.02	0.001	0.02	0.007	<0.1	<0.02
T103	REP	0.01	19.36	0.13	61.8	5	1.0	0.15	524	0.004	0.2	<0.01	<0.2	<0.1	10.5	0.01	<0.02	<0.02	<2	0.32	0.177	<0.01	1.8	0.151	27.7	2	8	<0.01	0.002	0.64	<0.1	0.2	<0.02	0.06	14	0.2	<0.02	<0.1	0.22	0.02	<0.001	<0.01	41.2	<0.02	<0.001	0.02	0.007	<0.1	<0.02
Reference Materials
STD V16	STD	1.86	6.29	2.77	37.3	41	7.7	1.06	682	0.405	1.5	<0.01	0.5	<0.1	11.1	0.07	0.07	<0.02	154	0.31	0.050	0.04	303.3	0.055	2.1	10	9	0.05	0.001	0.22	<0.1	0.2	<0.02	<0.05	49	0.2	<0.02	<0.1	0.04	0.04	0.003	0.05	1.6	0.19	0.001	0.17	0.045	0.1	<0.02
STD CDV-1	STD	0.21	8.13	0.97	22.7	10	6.0	1.87	403	0.275	1.4	0.18	1.3	0.7	116.0	0.03	0.02	<0.02	10	2.03	0.039	2.45	13.2	0.125	9.1	30	22	0.14	0.005	0.17	<0.1	0.7	<0.02	0.08	41	0.4	<0.02	0.5	0.12	<0.01	0.053	0.02	2.5	0.08	0.002	1.32	1.554	5.2	<0.02
FLOUR	BLK	0.62	3.83	<0.01	29.7	<2	0.2	0.01	35	0.006	<0.1	<0.01	<0.2	<0.1	1.3	0.03	<0.02	<0.02	<2	0.04	0.366	<0.01	2.6	0.147	3.3	4	1	<0.01	<0.001	0.35	<0.1	0.3	<0.02	0.28	<1	1.1	<0.02	<0.1	<0.02	<0.01	0.002	<0.01	2.7	0.02	0.008	0.08	<0.001	<0.1	<0.02
BLK	BLK	<0.01	<0.01	<0.01	<0.1	<2	<0.1	<0.01	<1	<0.001	<0.1	<0.01	<0.2	<0.1	<0.5	<0.01	<0.02	<0.02	<2	<0.01	<0.001	<0.01	0.2	<0.001	0.1	<1	<1	<0.01	<0.001	<0.01	<0.1	<0.1	<0.02	<0.05	<1	<0.1	<0.02	<0.1	<0.02	<0.01	<0.001	<0.01	<0.1	<0.02	<0.001	<0.01	<0.001	<0.1	<0.02
Prep Wash
RICE-2	Prep Blank	0.58	1.85	0.01	17.4	3	1.2	0.04	9	0.002	0.1	<0.01	<0.2	<0.1	<0.5	0.01	0.03	<0.02	<2	<0.01	0.076	<0.01	3.9	0.012	0.2	1	<1	<0.01	<0.001	0.06	<0.1	0.2	<0.02	0.19	<1	0.4	<0.02	<0.1	<0.02	<0.01	0.002	<0.01	2.6	0.02	0.006	0.07	<0.001	<0.1	<0.02
RICE-2	Prep Blank	0.49	1.63	0.01	15.6	<2	1.1	0.04	8	0.002	<0.1	<0.01	<0.2	<0.1	<0.5	0.01	0.02	<0.02	<2	<0.01	0.069	<0.01	3.8	0.007	0.2	<1	<1	<0.01	<0.001	0.05	<0.1	0.1	<0.02	0.18	<1	0.3	<0.02	<0.1	<0.02	<0.01	0.002	<0.01	2.4	<0.02	0.006	0.06	<0.001	<0.1	<0.02
[truncated: 5 more columns]

## Sheet: Sheet1
			Mo (PPM)	Cu (PPM)	Pb (PPM)	Zn (PPM)	Ag (PPB)	Ni (PPM)	Co (PPM)	Mn (PPM)	Fe (%)	As (PPM)	U (PPM)	Au (PPB)	Th (PPM)	Sr (PPM)	Cd (PPM)	Sb (PPM)	Bi (PPM)	V (PPM)	Ca (%)	P (%)	La (PPM)	Cr (PPM)	Mg (%)	Ba (PPM)	Ti (PPM)	B (PPM)	Al (%)	Na (%)	K (%)	W (PPM)	Sc (PPM)	Tl (PPM)	S (%)	Hg (PPB)	Se (PPM)	Te (PPM)	Ga (PPM)	Cs (PPM)	Ge (PPM)	Hf (PPM)	Nb (PPM)	Rb (PPM)	Sn (PPM)	Ta (PPM)	Zr (PPM)	Y (PPM)	Ce (PPM)
	Tree
	T50		1.86	3.25	0.04	48.8	8	26.5	0.44	468	0.027	<0.1	<0.01	<0.2	<0.1	12.6	0.02	0.32	<0.02	15	0.38	0.134	0.01	28.9	0.075	24.0	3	8	<0.01	0.001	0.64	<0.1	0.1	<0.02	0.07	11	0.2	<0.02	<0.1	0.07	<0.01	0.002	<0.01	13.8	<0.02	0.003	0.04	0.011	<0.1
	T55		0.52	2.46	0.05	66.8	5	8.3	0.32	1609	0.013	0.2	<0.01	<0.2	<0.1	21.5	0.01	0.28	<0.02	5	0.69	0.155	0.02	8.4	0.112	36.1	3	21	<0.01	0.001	0.58	<0.1	0.1	0.05	0.08	30	0.3	<0.02	<0.1	0.06	<0.01	<0.001	<0.01	11.8	<0.02	0.001	0.03	0.028	<0.1
	T57		0.50	1.92	0.03	87.9	7	8.9	0.15	1123	0.012	0.1	<0.01	2.8	<0.1	24.8	0.02	0.54	<0.02	8	0.74	0.136	<0.01	14.5	0.079	47.8	2	22	<0.01	<0.001	0.51	<0.1	0.1	0.03	0.08	18	0.2	<0.02	<0.1	0.03	<0.01	<0.001	<0.01	11.8	<0.02	0.002	0.03	0.007	<0.1
	T59		2.91	3.88	0.05	63.1	3	47.3	0.63	649	0.040	<0.1	<0.01	<0.2	<0.1	11.5	<0.01	0.20	<0.02	20	0.42	0.163	0.01	42.7	0.114	13.9	2	15	<0.01	0.002	0.67	0.1	0.1	<0.02	0.10	12	0.2	<0.02	<0.1	0.14	<0.01	<0.001	<0.01	23.1	0.03	0.002	0.03	0.011	<0.1
	T65		0.52	6.89	0.12	50.3	8	5.6	0.20	1141	0.010	<0.1	<0.01	0.7	<0.1	12.9	<0.01	0.03	<0.02	6	0.36	0.177	<0.01	10.7	0.114	28.0	3	14	<0.01	0.001	0.72	<0.1	<0.1	0.04	0.09	15	0.2	<0.02	<0.1	0.05	<0.01	0.002	<0.01	20.7	<0.02	0.002	0.04	0.008	<0.1
	T66		0.48	7.85	0.07	51.1	12	8.8	0.24	924	0.013	0.2	<0.01	<0.2	<0.1	15.3	0.01	0.04	<0.02	8	0.46	0.155	<0.01	15.6	0.099	27.3	2	18	<0.01	0.009	0.58	<0.1	0.1	<0.02	0.10	25	0.2	<0.02	<0.1	0.04	<0.01	<0.001	<0.01	11.5	<0.02	0.002	0.03	0.013	<0.1
	T69		0.03	2.10	0.03	50.6	14	1.0	0.06	1040	0.007	0.4	<0.01	0.2	<0.1	14.4	<0.01	<0.02	<0.02	<2	0.50	0.153	0.04	2.0	0.116	27.6	3	18	<0.01	0.002	0.66	<0.1	<0.1	0.09	0.08	27	0.2	<0.02	<0.1	0.09	<0.01	<0.001	<0.01	15.1	<0.02	0.001	0.03	0.104	<0.1
	T70		<0.01	3.55	0.05	46.1	12	0.8	0.05	789	0.004	0.2	<0.01	1.4	<0.1	13.9	0.02	<0.02	<0.02	<2	0.45	0.152	<0.01	1.7	0.112	23.7	3	12	<0.01	0.002	0.45	<0.1	0.2	0.04	0.10	16	0.1	<0.02	<0.1	0.21	<0.01	<0.001	<0.01	24.2	<0.02	0.002	0.02	0.004	<0.1
	T74		0.02	15.54	0.07	54.5	8	1.1	0.06	559	0.004	0.3	<0.01	<0.2	<0.1	13.4	0.01	<0.02	<0.02	<2	0.39	0.164	<0.01	2.0	0.107	27.1	2	5	<0.01	0.001	0.65	<0.1	0.1	0.02	0.09	11	0.2	<0.02	<0.1	0.14	<0.01	<0.001	<0.01	25.6	<0.02	0.002	0.03	0.002	<0.1
	T77		0.01	9.40	0.17	64.0	9	1.4	0.08	954	0.005	0.2	<0.01	<0.2	<0.1	15.0	0.01	<0.02	<0.02	<2	0.43	0.175	<0.01	1.8	0.092	33.7	2	12	0.01	0.002	0.58	<0.1	0.2	<0.02	0.10	18	0.2	<0.02	<0.1	0.07	<0.01	<0.001	<0.01	15.0	<0.02	0.002	0.02	0.013	<0.1
	T80		0.02	10.05	0.09	43.7	7	1.3	0.11	1042	0.004	<0.1	<0.01	<0.2	<0.1	10.6	0.02	<0.02	<0.02	<2	0.37	0.182	<0.01	2.0	0.096	14.4	3	12	<0.01	0.002	0.56	<0.1	0.1	0.04	0.10	17	0.2	<0.02	<0.1	0.22	<0.01	<0.001	<0.01	19.2	<0.02	0.002	0.02	0.025	<0.1
	T82		<0.01	8.50	0.06	37.0	11	0.9	0.12	313	0.006	0.2	<0.01	<0.2	<0.1	7.9	<0.01	<0.02	<0.02	<2	0.25	0.143	<0.01	2.1	0.097	7.8	2	6	<0.01	0.001	0.62	<0.1	0.2	<0.02	0.10	9	0.2	<0.02	<0.1	0.23	<0.01	<0.001	<0.01	31.1	<0.02	0.002	0.02	<0.001	<0.1
	T83		0.03	11.68	0.48	39.1	7	2.2	0.09	768	0.005	0.2	<0.01	<0.2	<0.1	13.3	0.03	<0.02	<0.02	<2	0.30	0.189	0.02	2.8	0.094	23.3	2	11	<0.01	0.001	0.59	<0.1	<0.1	0.04	0.11	11	0.2	<0.02	<0.1	0.08	0.01	0.001	<0.01	19.1	<0.02	0.001	0.03	0.074	<0.1
	T86		0.02	7.74	0.12	31.7	5	1.4	0.05	1485	0.004	<0.1	<0.01	<0.2	<0.1	11.6	<0.01	0.02	<0.02	<2	0.41	0.147	0.02	1.7	0.083	13.2	2	9	0.01	0.001	0.51	<0.1	0.2	0.04	0.09	12	0.2	<0.02	<0.1	0.16	<0.01	<0.001	<0.01	25.2	<0.02	<0.001	0.02	0.062	<0.1
	T87		0.02	9.36	0.22	46.6	9	1.0	0.06	1474	0.004	0.1	<0.01	0.3	<0.1	13.8	0.01	<0.02	<0.02	<2	0.45	0.144	0.02	1.6	0.094	20.0	2	17	<0.01	0.002	0.66	<0.1	<0.1	0.02	0.10	19	0.2	<0.02	<0.1	0.08	<0.01	<0.001	<0.01	21.7	<0.02	<0.001	0.02	0.048	<0.1
	T93		0.01	7.55	0.14	34.2	8	0.9	0.03	736	0.004	<0.1	<0.01	0.2	<0.1	10.1	<0.01	0.02	<0.02	<2	0.29	0.164	<0.01	1.7	0.113	13.9	2	17	<0.01	0.004	0.67	<0.1	0.1	0.05	0.10	13	0.2	<0.02	<0.1	0.06	0.02	<0.001	<0.01	18.4	<0.02	0.002	0.02	0.013	<0.1
	T94		0.02	10.39	0.24	67.6	5	1.8	0.10	1546	0.004	0.1	<0.01	0.3	<0.1	17.5	0.02	<0.02	<0.02	<2	0.44	0.263	0.03	1.8	0.107	30.1	3	9	0.01	<0.001	0.71	<0.1	0.2	0.09	0.10	17	0.1	<0.02	<0.1	0.17	<0.01	<0.001	<0.01	35.1	<0.02	<0.001	0.02	0.044	<0.1
	T95		0.27	6.51	0.16	51.2	7	0.7	0.08	537	0.004	0.2	<0.01	<0.2	<0.1	12.8	0.02	0.03	<0.02	<2	0.43	0.147	0.01	1.8	0.092	38.8	2	10	<0.01	<0.001	0.64	<0.1	0.2	<0.02	0.10	10	0.2	<0.02	<0.1	0.07	<0.01	<0.001	<0.01	19.9	<0.02	0.002	0.03	0.006	<0.1
	T99		0.02	6.99	0.20	135.3	10	1.2	0.13	1653	0.008	0.2	<0.01	1.8	<0.1	21.1	0.02	<0.02	<0.02	<2	0.63	0.150	0.02	1.5	0.159	33.1	2	13	0.01	0.011	0.50	<0.1	<0.1	0.05	<0.05	27	0.2	<0.02	<0.1	0.08	<0.01	<0.001	<0.01	13.3	<0.02	<0.001	0.03	0.039	<0.1
	T101		0.02	12.62	0.27	65.1	4	1.3	0.08	1286	0.003	0.1	<0.01	<0.2	<0.1	11.4	0.03	<0.02	<0.02	<2	0.37	0.166	0.02	1.6	0.114	15.7	1	12	<0.01	<0.001	0.64	<0.1	<0.1	0.04	<0.05	17	0.2	<0.02	<0.1	0.33	<0.01	<0.001	<0.01	33.2	<0.02	<0.001	0.02	0.057	<0.1
	T102		<0.01	7.94	0.16	31.0	4	1.3	0.09	1075	0.004	<0.1	<0.01	<0.2	<0.1	13.7	0.01	<0.02	<0.02	<2	0.36	0.201	0.03	1.6	0.102	15.4	2	12	0.01	0.002	0.60	<0.1	0.1	0.05	0.07	21	0.2	<0.02	<0.1	0.12	<0.01	0.003	<0.01	16.4	<0.02	<0.001	0.02	0.087	<0.1
	T103		0.01	19.72	0.17	59.9	4	0.9	0.15	518	0.004	<0.1	<0.01	0.3	<0.1	10.8	<0.01	<0.02	<0.02	<2	0.33	0.176	<0.01	1.7	0.148	26.8	2	9	<0.01	0.002	0.64	<0.1	0.1	<0.02	0.07	12	0.2	<0.02	<0.1	0.21	<0.01	<0.001	<0.01	40.3	<0.02	0.001	0.02	0.007	<0.1
	T109		0.02	11.28	0.93	67.2	9	1.0	0.09	1530	0.006	<0.1	<0.01	<0.2	<0.1	20.6	0.05	0.02	<0.02	<2	0.65	0.191	<0.01	1.6	0.104	37.7	2	10	<0.01	0.001	0.56	<0.1	0.1	<0.02	0.09	18	0.2	<0.02	<0.1	0.14	<0.01	<0.001	<0.01	24.9	<0.02	<0.001	0.03	0.015	<0.1
[truncated: 1 more columns]
