# Supplementary material for: Biomineralized gold nanoparticles along with endophytic bacterial taxa in needles of Norway spruce (Picea abies)
Source: Environ Microbiome. 2025 Aug 28;20:113. doi: 10.1186/s40793-025-00770-x (PMC12395814; doi:10.1186/s40793-025-00770-x)
Supplement: Supplementary file 3 — Supplementary Material 4 [file 40793_2025_770_MOESM3_ESM.xlsx]

## Sheet: Sheet1
Multilevel pattern analysis
---------------------------
Association function: IndVal.g
Significance level (alpha): 0.05
Total number of species: 999
Selected number of species: 18
Number of species associated to 1 group: 18
List of species associated to each combination:
Group Yes #sps. 18
A
D_0__Bacteria.D_1__Proteobacteria.D_2__Deltaproteobacteria.D_3__Myxococcales.D_4__P3OBNo42.D_5__uncultured.bacterium 0.5950
D_0__Bacteria.D_1__Actinobacteria.D_2__Actinobacteria.D_3__Corynebacteriales.D_4__Corynebacteriaceae.D_5__Corynebacterium.1 0.6179
D_0__Bacteria.D_1__Actinobacteria.D_2__Actinobacteria.D_3__Propionibacteriales.D_4__Nocardioidaceae.D_5__Nocardioides 0.8806
D_0__Bacteria.D_1__Actinobacteria.D_2__Actinobacteria.D_3__Frankiales.D_4__Sporichthyaceae.D_5__hgcI.clade 0.7712
D_0__Bacteria.D_1__Patescibacteria.D_2__Saccharimonadia.D_3__Saccharimonadales.__.__ 0.9408
D_0__Bacteria.D_1__Proteobacteria.D_2__Alphaproteobacteria.D_3__Rhizobiales.__.__ 0.7888
D_0__Bacteria.D_1__Firmicutes.D_2__Bacilli.D_3__Bacillales.D_4__Listeriaceae.D_5__Listeria 0.9709
D_0__Bacteria.D_1__Acidobacteria.D_2__Acidobacteriia.D_3__Acidobacteriales.D_4__Acidobacteriaceae..Subgroup.1..D_5__Edaphobacter 0.8577
D_0__Bacteria.D_1__Actinobacteria.D_2__Actinobacteria.D_3__Frankiales.D_4__Geodermatophilaceae.__ 1.0000
D_0__Bacteria.D_1__Firmicutes.D_2__Bacilli.D_3__Lactobacillales.D_4__Leuconostocaceae.D_5__Weissella 1.0000
D_0__Bacteria.D_1__Firmicutes.D_2__Negativicutes.D_3__Selenomonadales.D_4__Acidaminococcaceae.D_5__Phascolarctobacterium 1.0000
D_0__Bacteria.D_1__Proteobacteria.D_2__Alphaproteobacteria.D_3__Rhizobiales.D_4__Beijerinckiaceae.D_5__Psychroglaciecola 1.0000
D_0__Bacteria.D_1__Tenericutes.D_2__Mollicutes.D_3__Izimaplasmatales.D_4__uncultured.bacterium.D_5__uncultured.bacterium 1.0000
D_0__Bacteria.D_1__Proteobacteria.D_2__Gammaproteobacteria.D_3__Betaproteobacteriales.D_4__Burkholderiaceae.D_5__Advenella 0.9635
D_0__Bacteria.D_1__Firmicutes.D_2__Clostridia.D_3__Clostridiales.D_4__Lachnospiraceae.D_5__Lachnoclostridium 0.9471
D_0__Bacteria.D_1__Actinobacteria.D_2__Acidimicrobiia.D_3__Microtrichales.D_4__Ilumatobacteraceae.D_5__CL500No29.marine.group 0.9338
D_0__Bacteria.D_1__Firmicutes.D_2__Bacilli.D_3__Bacillales.D_4__Planococcaceae.D_5__Lysinibacillus 0.9201
D_0__Bacteria.D_1__Planctomycetes.D_2__Planctomycetacia.D_3__Isosphaerales.D_4__Isosphaeraceae.__ 0.8634
B
D_0__Bacteria.D_1__Proteobacteria.D_2__Deltaproteobacteria.D_3__Myxococcales.D_4__P3OBNo42.D_5__uncultured.bacterium 0.9600
D_0__Bacteria.D_1__Actinobacteria.D_2__Actinobacteria.D_3__Corynebacteriales.D_4__Corynebacteriaceae.D_5__Corynebacterium.1 0.7600
D_0__Bacteria.D_1__Actinobacteria.D_2__Actinobacteria.D_3__Propionibacteriales.D_4__Nocardioidaceae.D_5__Nocardioides 0.2000
D_0__Bacteria.D_1__Actinobacteria.D_2__Actinobacteria.D_3__Frankiales.D_4__Sporichthyaceae.D_5__hgcI.clade 0.2000
D_0__Bacteria.D_1__Patescibacteria.D_2__Saccharimonadia.D_3__Saccharimonadales.__.__ 0.1600
D_0__Bacteria.D_1__Proteobacteria.D_2__Alphaproteobacteria.D_3__Rhizobiales.__.__ 0.1600
D_0__Bacteria.D_1__Firmicutes.D_2__Bacilli.D_3__Bacillales.D_4__Listeriaceae.D_5__Listeria 0.1200
D_0__Bacteria.D_1__Acidobacteria.D_2__Acidobacteriia.D_3__Acidobacteriales.D_4__Acidobacteriaceae..Subgroup.1..D_5__Edaphobacter 0.1200
D_0__Bacteria.D_1__Actinobacteria.D_2__Actinobacteria.D_3__Frankiales.D_4__Geodermatophilaceae.__ 0.0800
D_0__Bacteria.D_1__Firmicutes.D_2__Bacilli.D_3__Lactobacillales.D_4__Leuconostocaceae.D_5__Weissella 0.0800
D_0__Bacteria.D_1__Firmicutes.D_2__Negativicutes.D_3__Selenomonadales.D_4__Acidaminococcaceae.D_5__Phascolarctobacterium 0.0800
D_0__Bacteria.D_1__Proteobacteria.D_2__Alphaproteobacteria.D_3__Rhizobiales.D_4__Beijerinckiaceae.D_5__Psychroglaciecola 0.0800
D_0__Bacteria.D_1__Tenericutes.D_2__Mollicutes.D_3__Izimaplasmatales.D_4__uncultured.bacterium.D_5__uncultured.bacterium 0.0800
D_0__Bacteria.D_1__Proteobacteria.D_2__Gammaproteobacteria.D_3__Betaproteobacteriales.D_4__Burkholderiaceae.D_5__Advenella 0.0800
D_0__Bacteria.D_1__Firmicutes.D_2__Clostridia.D_3__Clostridiales.D_4__Lachnospiraceae.D_5__Lachnoclostridium 0.0800
D_0__Bacteria.D_1__Actinobacteria.D_2__Acidimicrobiia.D_3__Microtrichales.D_4__Ilumatobacteraceae.D_5__CL500No29.marine.group 0.0800
D_0__Bacteria.D_1__Firmicutes.D_2__Bacilli.D_3__Bacillales.D_4__Planococcaceae.D_5__Lysinibacillus 0.0800
D_0__Bacteria.D_1__Planctomycetes.D_2__Planctomycetacia.D_3__Isosphaerales.D_4__Isosphaeraceae.__ 0.0800
stat
D_0__Bacteria.D_1__Proteobacteria.D_2__Deltaproteobacteria.D_3__Myxococcales.D_4__P3OBNo42.D_5__uncultured.bacterium 0.756
D_0__Bacteria.D_1__Actinobacteria.D_2__Actinobacteria.D_3__Corynebacteriales.D_4__Corynebacteriaceae.D_5__Corynebacterium.1 0.685
D_0__Bacteria.D_1__Actinobacteria.D_2__Actinobacteria.D_3__Propionibacteriales.D_4__Nocardioidaceae.D_5__Nocardioides 0.420
D_0__Bacteria.D_1__Actinobacteria.D_2__Actinobacteria.D_3__Frankiales.D_4__Sporichthyaceae.D_5__hgcI.clade 0.393
D_0__Bacteria.D_1__Patescibacteria.D_2__Saccharimonadia.D_3__Saccharimonadales.__.__ 0.388
D_0__Bacteria.D_1__Proteobacteria.D_2__Alphaproteobacteria.D_3__Rhizobiales.__.__ 0.355
D_0__Bacteria.D_1__Firmicutes.D_2__Bacilli.D_3__Bacillales.D_4__Listeriaceae.D_5__Listeria 0.341
D_0__Bacteria.D_1__Acidobacteria.D_2__Acidobacteriia.D_3__Acidobacteriales.D_4__Acidobacteriaceae..Subgroup.1..D_5__Edaphobacter 0.321
D_0__Bacteria.D_1__Actinobacteria.D_2__Actinobacteria.D_3__Frankiales.D_4__Geodermatophilaceae.__ 0.283
D_0__Bacteria.D_1__Firmicutes.D_2__Bacilli.D_3__Lactobacillales.D_4__Leuconostocaceae.D_5__Weissella 0.283
D_0__Bacteria.D_1__Firmicutes.D_2__Negativicutes.D_3__Selenomonadales.D_4__Acidaminococcaceae.D_5__Phascolarctobacterium 0.283
D_0__Bacteria.D_1__Proteobacteria.D_2__Alphaproteobacteria.D_3__Rhizobiales.D_4__Beijerinckiaceae.D_5__Psychroglaciecola 0.283
D_0__Bacteria.D_1__Tenericutes.D_2__Mollicutes.D_3__Izimaplasmatales.D_4__uncultured.bacterium.D_5__uncultured.bacterium 0.283
D_0__Bacteria.D_1__Proteobacteria.D_2__Gammaproteobacteria.D_3__Betaproteobacteriales.D_4__Burkholderiaceae.D_5__Advenella 0.278
D_0__Bacteria.D_1__Firmicutes.D_2__Clostridia.D_3__Clostridiales.D_4__Lachnospiraceae.D_5__Lachnoclostridium 0.275
D_0__Bacteria.D_1__Actinobacteria.D_2__Acidimicrobiia.D_3__Microtrichales.D_4__Ilumatobacteraceae.D_5__CL500No29.marine.group 0.273
D_0__Bacteria.D_1__Firmicutes.D_2__Bacilli.D_3__Bacillales.D_4__Planococcaceae.D_5__Lysinibacillus 0.271
D_0__Bacteria.D_1__Planctomycetes.D_2__Planctomycetacia.D_3__Isosphaerales.D_4__Isosphaeraceae.__ 0.263
p.value
D_0__Bacteria.D_1__Proteobacteria.D_2__Deltaproteobacteria.D_3__Myxococcales.D_4__P3OBNo42.D_5__uncultured.bacterium 0.025
D_0__Bacteria.D_1__Actinobacteria.D_2__Actinobacteria.D_3__Corynebacteriales.D_4__Corynebacteriaceae.D_5__Corynebacterium.1 0.030
D_0__Bacteria.D_1__Actinobacteria.D_2__Actinobacteria.D_3__Propionibacteriales.D_4__Nocardioidaceae.D_5__Nocardioides 0.005
D_0__Bacteria.D_1__Actinobacteria.D_2__Actinobacteria.D_3__Frankiales.D_4__Sporichthyaceae.D_5__hgcI.clade 0.020
D_0__Bacteria.D_1__Patescibacteria.D_2__Saccharimonadia.D_3__Saccharimonadales.__.__ 0.005
D_0__Bacteria.D_1__Proteobacteria.D_2__Alphaproteobacteria.D_3__Rhizobiales.__.__ 0.025
D_0__Bacteria.D_1__Firmicutes.D_2__Bacilli.D_3__Bacillales.D_4__Listeriaceae.D_5__Listeria 0.015
D_0__Bacteria.D_1__Acidobacteria.D_2__Acidobacteriia.D_3__Acidobacteriales.D_4__Acidobacteriaceae..Subgroup.1..D_5__Edaphobacter 0.010
D_0__Bacteria.D_1__Actinobacteria.D_2__Actinobacteria.D_3__Frankiales.D_4__Geodermatophilaceae.__ 0.045
D_0__Bacteria.D_1__Firmicutes.D_2__Bacilli.D_3__Lactobacillales.D_4__Leuconostocaceae.D_5__Weissella 0.030
D_0__Bacteria.D_1__Firmicutes.D_2__Negativicutes.D_3__Selenomonadales.D_4__Acidaminococcaceae.D_5__Phascolarctobacterium 0.035
D_0__Bacteria.D_1__Proteobacteria.D_2__Alphaproteobacteria.D_3__Rhizobiales.D_4__Beijerinckiaceae.D_5__Psychroglaciecola 0.025
D_0__Bacteria.D_1__Tenericutes.D_2__Mollicutes.D_3__Izimaplasmatales.D_4__uncultured.bacterium.D_5__uncultured.bacterium 0.025
D_0__Bacteria.D_1__Proteobacteria.D_2__Gammaproteobacteria.D_3__Betaproteobacteriales.D_4__Burkholderiaceae.D_5__Advenella 0.030
D_0__Bacteria.D_1__Firmicutes.D_2__Clostridia.D_3__Clostridiales.D_4__Lachnospiraceae.D_5__Lachnoclostridium 0.025
D_0__Bacteria.D_1__Actinobacteria.D_2__Acidimicrobiia.D_3__Microtrichales.D_4__Ilumatobacteraceae.D_5__CL500No29.marine.group 0.030
D_0__Bacteria.D_1__Firmicutes.D_2__Bacilli.D_3__Bacillales.D_4__Planococcaceae.D_5__Lysinibacillus 0.025
D_0__Bacteria.D_1__Planctomycetes.D_2__Planctomycetacia.D_3__Isosphaerales.D_4__Isosphaeraceae.__ 0.050
D_0__Bacteria.D_1__Proteobacteria.D_2__Deltaproteobacteria.D_3__Myxococcales.D_4__P3OBNo42.D_5__uncultured.bacterium *
D_0__Bacteria.D_1__Actinobacteria.D_2__Actinobacteria.D_3__Corynebacteriales.D_4__Corynebacteriaceae.D_5__Corynebacterium.1 *
D_0__Bacteria.D_1__Actinobacteria.D_2__Actinobacteria.D_3__Propionibacteriales.D_4__Nocardioidaceae.D_5__Nocardioides **
D_0__Bacteria.D_1__Actinobacteria.D_2__Actinobacteria.D_3__Frankiales.D_4__Sporichthyaceae.D_5__hgcI.clade *
D_0__Bacteria.D_1__Patescibacteria.D_2__Saccharimonadia.D_3__Saccharimonadales.__.__ **
D_0__Bacteria.D_1__Proteobacteria.D_2__Alphaproteobacteria.D_3__Rhizobiales.__.__ *
D_0__Bacteria.D_1__Firmicutes.D_2__Bacilli.D_3__Bacillales.D_4__Listeriaceae.D_5__Listeria *
D_0__Bacteria.D_1__Acidobacteria.D_2__Acidobacteriia.D_3__Acidobacteriales.D_4__Acidobacteriaceae..Subgroup.1..D_5__Edaphobacter **
D_0__Bacteria.D_1__Actinobacteria.D_2__Actinobacteria.D_3__Frankiales.D_4__Geodermatophilaceae.__ *
D_0__Bacteria.D_1__Firmicutes.D_2__Bacilli.D_3__Lactobacillales.D_4__Leuconostocaceae.D_5__Weissella *
D_0__Bacteria.D_1__Firmicutes.D_2__Negativicutes.D_3__Selenomonadales.D_4__Acidaminococcaceae.D_5__Phascolarctobacterium *
D_0__Bacteria.D_1__Proteobacteria.D_2__Alphaproteobacteria.D_3__Rhizobiales.D_4__Beijerinckiaceae.D_5__Psychroglaciecola *
D_0__Bacteria.D_1__Tenericutes.D_2__Mollicutes.D_3__Izimaplasmatales.D_4__uncultured.bacterium.D_5__uncultured.bacterium *
D_0__Bacteria.D_1__Proteobacteria.D_2__Gammaproteobacteria.D_3__Betaproteobacteriales.D_4__Burkholderiaceae.D_5__Advenella *
D_0__Bacteria.D_1__Firmicutes.D_2__Clostridia.D_3__Clostridiales.D_4__Lachnospiraceae.D_5__Lachnoclostridium *
D_0__Bacteria.D_1__Actinobacteria.D_2__Acidimicrobiia.D_3__Microtrichales.D_4__Ilumatobacteraceae.D_5__CL500No29.marine.group *
D_0__Bacteria.D_1__Firmicutes.D_2__Bacilli.D_3__Bacillales.D_4__Planococcaceae.D_5__Lysinibacillus *
D_0__Bacteria.D_1__Planctomycetes.D_2__Planctomycetacia.D_3__Isosphaerales.D_4__Isosphaeraceae.__ *
---
Signif. codes: 0 ‘***’ 0.001 ‘**’ 0.01 ‘*’ 0.05 ‘.’ 0.1 ‘ ’ 1

## Sheet: Sheet6
D	0	Bacteria.D	1	Proteobacteria.D	2	Deltaproteobacteria.D	3	Myxococcales.D	4	P3OBNo42.D	5	uncultured.bacterium	*
D	0	Bacteria.D	1	Actinobacteria.D	2	Actinobacteria.D	3	Corynebacteriales.D	4	Corynebacteriaceae.D	5	Corynebacterium.1	*
D	0	Bacteria.D	1	Actinobacteria.D	2	Actinobacteria.D	3	Propionibacteriales.D	4	Nocardioidaceae.D	5	Nocardioides	**
D	0	Bacteria.D	1	Actinobacteria.D	2	Actinobacteria.D	3	Frankiales.D	4	Sporichthyaceae.D	5	hgcI.clade	*
D	0	Bacteria.D	1	Patescibacteria.D	2	Saccharimonadia.D	3	Saccharimonadales.	.	**
D	0	Bacteria.D	1	Proteobacteria.D	2	Alphaproteobacteria.D	3	Rhizobiales.	.	*
D	0	Bacteria.D	1	Firmicutes.D	2	Bacilli.D	3	Bacillales.D	4	Listeriaceae.D	5	Listeria	*
D	0	Bacteria.D	1	Acidobacteria.D	2	Acidobacteriia.D	3	Acidobacteriales.D	4	Acidobacteriaceae..Subgroup.1..D	5	Edaphobacter	**
D	0	Bacteria.D	1	Actinobacteria.D	2	Actinobacteria.D	3	Frankiales.D	4	Geodermatophilaceae.	*
D	0	Bacteria.D	1	Firmicutes.D	2	Bacilli.D	3	Lactobacillales.D	4	Leuconostocaceae.D	5	Weissella	*
D	0	Bacteria.D	1	Firmicutes.D	2	Negativicutes.D	3	Selenomonadales.D	4	Acidaminococcaceae.D	5	Phascolarctobacterium	*
D	0	Bacteria.D	1	Proteobacteria.D	2	Alphaproteobacteria.D	3	Rhizobiales.D	4	Beijerinckiaceae.D	5	Psychroglaciecola	*
D	0	Bacteria.D	1	Tenericutes.D	2	Mollicutes.D	3	Izimaplasmatales.D	4	uncultured.bacterium.D	5	uncultured.bacterium	*
D	0	Bacteria.D	1	Proteobacteria.D	2	Gammaproteobacteria.D	3	Betaproteobacteriales.D	4	Burkholderiaceae.D	5	Advenella	*
D	0	Bacteria.D	1	Firmicutes.D	2	Clostridia.D	3	Clostridiales.D	4	Lachnospiraceae.D	5	Lachnoclostridium	*
D	0	Bacteria.D	1	Actinobacteria.D	2	Acidimicrobiia.D	3	Microtrichales.D	4	Ilumatobacteraceae.D	5	CL500No29.marine.group	*
D	0	Bacteria.D	1	Firmicutes.D	2	Bacilli.D	3	Bacillales.D	4	Planococcaceae.D	5	Lysinibacillus	*
D	0	Bacteria.D	1	Planctomycetes.D	2	Planctomycetacia.D	3	Isosphaerales.D	4	Isosphaeraceae.	*

## Sheet: p value
D	0	Bacteria.D	1	Proteobacteria.D	2	Deltaproteobacteria.D	3	Myxococcales.D	4	P3OBNo42.D	5	uncultured.bacterium	0.025
D	0	Bacteria.D	1	Actinobacteria.D	2	Actinobacteria.D	3	Corynebacteriales.D	4	Corynebacteriaceae.D	5	Corynebacterium.1	0.030
D	0	Bacteria.D	1	Actinobacteria.D	2	Actinobacteria.D	3	Propionibacteriales.D	4	Nocardioidaceae.D	5	Nocardioides	0.005
D	0	Bacteria.D	1	Actinobacteria.D	2	Actinobacteria.D	3	Frankiales.D	4	Sporichthyaceae.D	5	hgcI.clade	0.020
D	0	Bacteria.D	1	Patescibacteria.D	2	Saccharimonadia.D	3	Saccharimonadales.	.	0.005			0.005
D	0	Bacteria.D	1	Proteobacteria.D	2	Alphaproteobacteria.D	3	Rhizobiales.	.	0.025			0.025
D	0	Bacteria.D	1	Firmicutes.D	2	Bacilli.D	3	Bacillales.D	4	Listeriaceae.D	5	Listeria	0.015
D	0	Bacteria.D	1	Acidobacteria.D	2	Acidobacteriia.D	3	Acidobacteriales.D	4	Acidobacteriaceae..Subgroup.1..D	5	Edaphobacter	0.010
D	0	Bacteria.D	1	Actinobacteria.D	2	Actinobacteria.D	3	Frankiales.D	4	Geodermatophilaceae.	0.045		0.045
D	0	Bacteria.D	1	Firmicutes.D	2	Bacilli.D	3	Lactobacillales.D	4	Leuconostocaceae.D	5	Weissella	0.030
D	0	Bacteria.D	1	Firmicutes.D	2	Negativicutes.D	3	Selenomonadales.D	4	Acidaminococcaceae.D	5	Phascolarctobacterium	0.035
D	0	Bacteria.D	1	Proteobacteria.D	2	Alphaproteobacteria.D	3	Rhizobiales.D	4	Beijerinckiaceae.D	5	Psychroglaciecola	0.025
D	0	Bacteria.D	1	Tenericutes.D	2	Mollicutes.D	3	Izimaplasmatales.D	4	uncultured.bacterium.D	5	uncultured.bacterium	0.025
D	0	Bacteria.D	1	Proteobacteria.D	2	Gammaproteobacteria.D	3	Betaproteobacteriales.D	4	Burkholderiaceae.D	5	Advenella	0.030
D	0	Bacteria.D	1	Firmicutes.D	2	Clostridia.D	3	Clostridiales.D	4	Lachnospiraceae.D	5	Lachnoclostridium	0.025
D	0	Bacteria.D	1	Actinobacteria.D	2	Acidimicrobiia.D	3	Microtrichales.D	4	Ilumatobacteraceae.D	5	CL500No29.marine.group	0.030
D	0	Bacteria.D	1	Firmicutes.D	2	Bacilli.D	3	Bacillales.D	4	Planococcaceae.D	5	Lysinibacillus	0.025
D	0	Bacteria.D	1	Planctomycetes.D	2	Planctomycetacia.D	3	Isosphaerales.D	4	Isosphaeraceae.	0.050		0.050

## Sheet: stats
D	0	Bacteria.D	1	Proteobacteria.D	2	Deltaproteobacteria.D	3	Myxococcales.D	4	P3OBNo42.D	5	uncultured.bacterium	0.756
D	0	Bacteria.D	1	Actinobacteria.D	2	Actinobacteria.D	3	Corynebacteriales.D	4	Corynebacteriaceae.D	5	Corynebacterium.1	0.685
D	0	Bacteria.D	1	Actinobacteria.D	2	Actinobacteria.D	3	Propionibacteriales.D	4	Nocardioidaceae.D	5	Nocardioides	0.420
D	0	Bacteria.D	1	Actinobacteria.D	2	Actinobacteria.D	3	Frankiales.D	4	Sporichthyaceae.D	5	hgcI.clade	0.393
D	0	Bacteria.D	1	Patescibacteria.D	2	Saccharimonadia.D	3	Saccharimonadales.	.	0.388			0.388
D	0	Bacteria.D	1	Proteobacteria.D	2	Alphaproteobacteria.D	3	Rhizobiales.	.	0.355			0.355
D	0	Bacteria.D	1	Firmicutes.D	2	Bacilli.D	3	Bacillales.D	4	Listeriaceae.D	5	Listeria	0.341
D	0	Bacteria.D	1	Acidobacteria.D	2	Acidobacteriia.D	3	Acidobacteriales.D	4	Acidobacteriaceae..Subgroup.1..D	5	Edaphobacter	0.321
D	0	Bacteria.D	1	Actinobacteria.D	2	Actinobacteria.D	3	Frankiales.D	4	Geodermatophilaceae.	0.283		0.283
D	0	Bacteria.D	1	Firmicutes.D	2	Bacilli.D	3	Lactobacillales.D	4	Leuconostocaceae.D	5	Weissella	0.283
D	0	Bacteria.D	1	Firmicutes.D	2	Negativicutes.D	3	Selenomonadales.D	4	Acidaminococcaceae.D	5	Phascolarctobacterium	0.283
D	0	Bacteria.D	1	Proteobacteria.D	2	Alphaproteobacteria.D	3	Rhizobiales.D	4	Beijerinckiaceae.D	5	Psychroglaciecola	0.283
D	0	Bacteria.D	1	Tenericutes.D	2	Mollicutes.D	3	Izimaplasmatales.D	4	uncultured.bacterium.D	5	uncultured.bacterium	0.283
D	0	Bacteria.D	1	Proteobacteria.D	2	Gammaproteobacteria.D	3	Betaproteobacteriales.D	4	Burkholderiaceae.D	5	Advenella	0.278
D	0	Bacteria.D	1	Firmicutes.D	2	Clostridia.D	3	Clostridiales.D	4	Lachnospiraceae.D	5	Lachnoclostridium	0.275
D	0	Bacteria.D	1	Actinobacteria.D	2	Acidimicrobiia.D	3	Microtrichales.D	4	Ilumatobacteraceae.D	5	CL500No29.marine.group	0.273
D	0	Bacteria.D	1	Firmicutes.D	2	Bacilli.D	3	Bacillales.D	4	Planococcaceae.D	5	Lysinibacillus	0.271
D	0	Bacteria.D	1	Planctomycetes.D	2	Planctomycetacia.D	3	Isosphaerales.D	4	Isosphaeraceae.	0.263		0.263

## Sheet: A
D	0	Bacteria.D	1	Proteobacteria.D	2	Deltaproteobacteria.D	3	Myxococcales.D	4	P3OBNo42.D	5	uncultured.bacterium	0.9600
D	0	Bacteria.D	1	Actinobacteria.D	2	Actinobacteria.D	3	Corynebacteriales.D	4	Corynebacteriaceae.D	5	Corynebacterium.1	0.7600
D	0	Bacteria.D	1	Actinobacteria.D	2	Actinobacteria.D	3	Propionibacteriales.D	4	Nocardioidaceae.D	5	Nocardioides	0.2000
D	0	Bacteria.D	1	Actinobacteria.D	2	Actinobacteria.D	3	Frankiales.D	4	Sporichthyaceae.D	5	hgcI.clade	0.2000
D	0	Bacteria.D	1	Patescibacteria.D	2	Saccharimonadia.D	3	Saccharimonadales.	.	0.1600			0.1600
D	0	Bacteria.D	1	Proteobacteria.D	2	Alphaproteobacteria.D	3	Rhizobiales.	.	0.1600			0.1600
D	0	Bacteria.D	1	Firmicutes.D	2	Bacilli.D	3	Bacillales.D	4	Listeriaceae.D	5	Listeria	0.1200
D	0	Bacteria.D	1	Acidobacteria.D	2	Acidobacteriia.D	3	Acidobacteriales.D	4	Acidobacteriaceae..Subgroup.1..D	5	Edaphobacter	0.1200
D	0	Bacteria.D	1	Actinobacteria.D	2	Actinobacteria.D	3	Frankiales.D	4	Geodermatophilaceae.	0.0800		0.0800
D	0	Bacteria.D	1	Firmicutes.D	2	Bacilli.D	3	Lactobacillales.D	4	Leuconostocaceae.D	5	Weissella	0.0800
D	0	Bacteria.D	1	Firmicutes.D	2	Negativicutes.D	3	Selenomonadales.D	4	Acidaminococcaceae.D	5	Phascolarctobacterium	0.0800
D	0	Bacteria.D	1	Proteobacteria.D	2	Alphaproteobacteria.D	3	Rhizobiales.D	4	Beijerinckiaceae.D	5	Psychroglaciecola	0.0800
D	0	Bacteria.D	1	Tenericutes.D	2	Mollicutes.D	3	Izimaplasmatales.D	4	uncultured.bacterium.D	5	uncultured.bacterium	0.0800
D	0	Bacteria.D	1	Proteobacteria.D	2	Gammaproteobacteria.D	3	Betaproteobacteriales.D	4	Burkholderiaceae.D	5	Advenella	0.0800
D	0	Bacteria.D	1	Firmicutes.D	2	Clostridia.D	3	Clostridiales.D	4	Lachnospiraceae.D	5	Lachnoclostridium	0.0800
D	0	Bacteria.D	1	Actinobacteria.D	2	Acidimicrobiia.D	3	Microtrichales.D	4	Ilumatobacteraceae.D	5	CL500No29.marine.group	0.0800
D	0	Bacteria.D	1	Firmicutes.D	2	Bacilli.D	3	Bacillales.D	4	Planococcaceae.D	5	Lysinibacillus	0.0800
D	0	Bacteria.D	1	Planctomycetes.D	2	Planctomycetacia.D	3	Isosphaerales.D	4	Isosphaeraceae.	0.0800		0.0800

## Sheet: B
D	0		Bacteria.D	1		Proteobacteria.D	2		Deltaproteobacteria.D	3		Myxococcales.D	4		P3OBNo42.D	5		uncultured.bacterium	0.5950
D	0		Bacteria.D	1		Actinobacteria.D	2		Actinobacteria.D	3		Corynebacteriales.D	4		Corynebacteriaceae.D	5		Corynebacterium.1	0.6179
D	0		Bacteria.D	1		Actinobacteria.D	2		Actinobacteria.D	3		Propionibacteriales.D	4		Nocardioidaceae.D	5		Nocardioides	0.8806
D	0		Bacteria.D	1		Actinobacteria.D	2		Actinobacteria.D	3		Frankiales.D	4		Sporichthyaceae.D	5		hgcI.clade	0.7712
D	0		Bacteria.D	1		Patescibacteria.D	2		Saccharimonadia.D	3		Saccharimonadales.		.		0.9408			0.9408
D	0		Bacteria.D	1		Proteobacteria.D	2		Alphaproteobacteria.D	3		Rhizobiales.		.		0.7888			0.7888
D	0		Bacteria.D	1		Firmicutes.D	2		Bacilli.D	3		Bacillales.D	4		Listeriaceae.D	5		Listeria	0.9709
D	0		Bacteria.D	1		Acidobacteria.D	2		Acidobacteriia.D	3		Acidobacteriales.D	4		Acidobacteriaceae..Subgroup.1..D	5		Edaphobacter	0.8577
D	0		Bacteria.D	1		Actinobacteria.D	2		Actinobacteria.D	3		Frankiales.D	4		Geodermatophilaceae.		1.0000		1.0000
D	0		Bacteria.D	1		Firmicutes.D	2		Bacilli.D	3		Lactobacillales.D	4		Leuconostocaceae.D	5		Weissella	1.0000
D	0		Bacteria.D	1		Firmicutes.D	2		Negativicutes.D	3		Selenomonadales.D	4		Acidaminococcaceae.D	5		Phascolarctobacterium	1.0000
D	0		Bacteria.D	1		Proteobacteria.D	2		Alphaproteobacteria.D	3		Rhizobiales.D	4		Beijerinckiaceae.D	5		Psychroglaciecola	1.0000
D	0		Bacteria.D	1		Tenericutes.D	2		Mollicutes.D	3		Izimaplasmatales.D	4		uncultured.bacterium.D	5		uncultured.bacterium	1.0000
D	0		Bacteria.D	1		Proteobacteria.D	2		Gammaproteobacteria.D	3		Betaproteobacteriales.D	4		Burkholderiaceae.D	5		Advenella	0.9635
D	0		Bacteria.D	1		Firmicutes.D	2		Clostridia.D	3		Clostridiales.D	4		Lachnospiraceae.D	5		Lachnoclostridium	0.9471
D	0		Bacteria.D	1		Actinobacteria.D	2		Acidimicrobiia.D	3		Microtrichales.D	4		Ilumatobacteraceae.D	5		CL500No29.marine.group	0.9338
D	0		Bacteria.D	1		Firmicutes.D	2		Bacilli.D	3		Bacillales.D	4		Planococcaceae.D	5		Lysinibacillus	0.9201
D	0		Bacteria.D	1		Planctomycetes.D	2		Planctomycetacia.D	3		Isosphaerales.D	4		Isosphaeraceae.		0.8634		0.8634
																				Signif. codes: 0 ‘***’ 0.001 ‘**’ 0.01 ‘*’ 0.05 ‘.’ 0.1 ‘ ’ 1

## Sheet: Supplementary table
	Domain	Phylum	Class	Order	Family	Genus	A	B	stats	P -value
	Bacteria	Pseudomonadota	Deltaproteobacteria	Myxococcales	P3OB-42	uncultured.bacterium	0.9600	0.5950	0.756	0.025
	Bacteria	Actinomycetota	Actinobacteria	Corynebacteriales	Corynebacteriaceae	Corynebacterium.	0.7600	0.6179	0.685	0.030
	Bacteria	Actinomycetota	Actinobacteria	Propionibacteriales	Nocardioidaceae	Nocardioides	0.2000	0.8806	0.420	0.005
	Bacteria	Actinomycetota	Actinobacteria	Frankiales	Sporichthyaceae	hgcI.clade	0.2000	0.7712	0.393	0.020
	Bacteria	Patescibacteria	Saccharimonadia	Saccharimonadales			0.1600	0.9408	0.388	0.005
	Bacteria	Pseudomonadota	Alphaproteobacteria	Rhizobiales			0.1600	0.7888	0.355	0.025
	Bacteria	Bacillota	Bacilli	Bacillales	Listeriaceae	Listeria	0.1200	0.9709	0.341	0.015
	Bacteria	Acidobacteriota	Acidobacteriia	Acidobacteriales	Acidobacteriaceae..Subgroup.1.	Edaphobacter	0.1200	0.8577	0.321	0.010
	Bacteria	Actinomycetota	Actinobacteria	Frankiales	Geodermatophilaceae.		0.0800	1.0000	0.283	0.045
	Bacteria	Bacillota	Bacilli	Lactobacillales	Leuconostocaceae	Weissella	0.0800	1.0000	0.283	0.030
	Bacteria	Bacillota	Negativicutes	Selenomonadales	Acidaminococcaceae	Phascolarctobacterium	0.0800	1.0000	0.283	0.035
	Bacteria	Pseudomonadota	Alphaproteobacteria	Rhizobiales	Beijerinckiaceae	Psychroglaciecola	0.0800	1.0000	0.283	0.025
	Bacteria	Mycoplasmatota	Mollicutes	Izimaplasmatales	uncultured.bacterium	uncultured.bacterium	0.0800	1.0000	0.283	0.025
	Bacteria	Pseudomonadota	Gammaproteobacteria	Betaproteobacteriales	Burkholderiaceae	Advenella	0.0800	0.9635	0.278	0.030
	Bacteria	Bacillota	Clostridia	Clostridiales	Lachnospiraceae	Lachnoclostridium	0.0800	0.9471	0.275	0.025
	Bacteria	Actinomycetota	Acidimicrobiia	Microtrichales	Ilumatobacteraceae	CL500No29.marine.group	0.0800	0.9338	0.273	0.030
	Bacteria	Bacillota	Bacilli	Bacillales	Planococcaceae	Lysinibacillus	0.0800	0.9201	0.271	0.025
	Bacteria	Planctomycetota	Planctomycetacia	Isosphaerales	Isosphaeraceae.		0.0800	0.8634	0.263	0.050
